# Supplementary material for: Comparative Evaluation of the Chemical Components and Anti-Inflammatory Potential of Yellow- and Blue-Flowered Meconopsis Species: M. integrifolia and M. betonicifolia
Source: Metabolites. 2024 Oct 20;14(10):563. doi: 10.3390/metabo14100563 (PMC11509530; doi:10.3390/metabo14100563)
Supplement: Supplementary file 1 [file metabolites-14-00563-s001.zip]

Archive with 1 entries (1 files):
- metabolites-3222949-supplementary.xlsx
